# Supplementary material for: Retention of bimanual performance following hand arm bimanual intensive therapy in children with unilateral cerebral palsy: A six-month longitudinal study
Source: PLoS One. 2024 Dec 31;19(12):e0313018. doi: 10.1371/journal.pone.0313018 (PMC11687730; doi:10.1371/journal.pone.0313018)
Supplement: S1 Data — (XLSX) [file pone.0313018.s001.xlsx]

## Sheet: Accelerometer Data
Sr. no	Use ratio				Magnitude ratio				Bilateral Magnitude				Median Acceleration				Acceleration Variability
	Pre	Post	3 months FU	6 month FU	Pre	Post	3 months FU	6 month FU	Pre	Post	3 months FU	6 month FU	Pre	Post	3 months FU	6 month FU	Pre	Post	3 months FU	6 month FU
1	0.62	0.66	0.600004	0.434322	-2.08	-1.81	-2.11701	-7	93.68	99.5	103.96	65.2449	7.81	11.18	8	0	56.9	69.89	60.3489	42.4021
2	0.49	0.64	0.402067	0.553116	-7	-1.78	-7	-3.60207	77.1	101.1	67.2384	71.4703	0	9	0	2	52.35	61.19	50.5548	51.4501
3	0.88	0.9	0.847449	0.958567	-0.48	-0.44	-0.596601	-0.264329	116.11	129.47	103.093	118.058	38.13	43.89	31.4643	45.2769	94.9	93.87	88.3015	104.752
4	0.71	0.74			-1.24	-1.1			65.2	78.39			10.3	14.2			55.54	63.28
5	0.78	0.84	0.871388	0.734609	-0.72	-0.54	-0.35442	-1.02962	110.07	142.02	104.254	95.7288	31.69	48	35.3553	19	98.87	101.19	98.9621	82.4302
6	0.8	0.82	0.880434	0.861096	-0.9	-0.9	-0.831739	-0.605032	108.64	131.96	108.767	110.428	27.78	33	30.2159	32.6956	71.89	76.69	72.8072	74.2623
7	0.65	0.72	0.631864	0.708409	-1.52	-0.96	-1.77857	-1.396	92.37	106.82	83.4816	102.915	12	23.35	10	14	66.13	71.46	54.5726	55.4461
8	0.86	0.85	0.859826	0.863282	-0.78	-0.74	-0.682119	-0.691801	113.22	121.59	121.838	129.363	27.29	35.24	35.5809	37.8682	79.56	85.74	81.8079	88.0951
9	0.94	0.94	0.929214	0.932348	-0.21	-0.16	-0.165089	-0.223953	95.75	111.68	91.7735	142.303	29.75	45	35.8469	54.8179	80.97	111.46	81.92	95.6323
10	0.62	0.75	0.728372	0.66873	-4.9	-1.13	-1.12621	-1.55095	67.9	108.61	108.908	70.6335	1	24.35	22.2036	10.4403	50.39	73.95	73.3329	58.7858
11	0.73	0.75	0.714417	0.692683	-1.61	-1.41	-1.41199	-1.48196	143.59	138.07	138.079	127.958	21.19	24.19	24.9399	20	61.11	67.91	69.2747	75.3707
12	0.663635	0.640454	0.726829	0.795941	-1.32606	-1.72883	-0.957653	-0.685419	106.184	97.6015	87.7857	130.814	16.2788	11.6619	18	36	63.7088	54.5024	69.3777	65.4599
13	0.684204	0.882135	0.786575	0.741986	-1.49289	-0.814869	-1.2407	-1.36046	108.27	214.969	103.06	114.599	17	64.195	19	20	66.3863	122.764	58.6847	62.4523
14	0.762147	0.793111	0.774354	0.811821	-1.04579	-0.991919	-0.928512	-0.81093	126.216	135.696	111.617	129.459	30.0998	33.9706	25.02	34.2491	82.439	74.201	78.9405	83.9326
15	0.782802	0.825033	0.832569	0.745455	-1.00148	-0.826161	-0.774575	-0.693622	131.408	130.779	137.528	102.956	30.0167	35.0428	38	26.0427	80.1279	88.96	88.08	85.2775
16	0.613782	0.611996	0.863103	0.551619	-2.20301	-2.29806	-0.61503	-3.19379	105.063	107.657	92.8123	101.617	9	8	21.8403	4	65.2231	54.8911	76.9779	55.2851
17	0.796636	0.924927	0.861212	0.882631	-0.812928	-0.383876	-0.675417	-0.466972	97.9422	119.833	112.685	126.222	23.6854	44.1475	33	41.1825	67.0192	77.7459	82.154	86.822
18	0.896785	0.880326	0.928112	0.897103	-0.56804	-0.602767	-0.548708	-0.376804	174.13	160.184	162.662	140.847	60.8358	50.5767	54.7814	53.7122	107.244	103.438	108.075	105.458
19	0.538981	0.640162	0.684549	0.555052	-3.71357	-1.61065	-1.59349	-3.16487	38.2099	105.429	99.5689	58.7266	1	15	12.2474	2	46.3086	69.9539	77.8735	72.4469
20	0.621126	0.609994	0.65587	0.637134	-1.93677	-2.13577	-1.62344	-2.02902	109.75	98.0737	116.926	93.1254	11	9	16	7.81025	66.8288	55.1051	73.6419	63.1066
21	0.76072	0.759874	0.750131	0.761165	-0.803107	-0.983804	-1.06402	-1.06546	81.5348	100.446	92.5095	92.9213	18	24	20.025	20.8806	74.4426	67.7565	62.9574	64.4157
22	0.883124	0.989783			-0.446441	-0.255609			137	191.852			48.5283	80.2122			83.3836	96.2928
23	0.732004	0.698751			-1.08597	-1.23842			87.983	90.9398			18.1108	17.8045			51.5111	55.5596
24	0.834345	0.768864			-0.784061	-0.931974			105.603	96.8532			28.8617	23.516			70.1694	76.6695
25	1.06174	1.06494			0.194066	0.219279			118.317	110.391			59.0339	56.7891			87.5255	91.3771
26	0.76458	0.693647	0.776329	0.801609	-1.0683	-1.32413	-1.10415	-0.987511	137.036	110.795	112.224	99.7177	31.6386	18	22.6274	21	76.8017	71.7942	70.0832	70.2872
27	0.681064	0.683224		0.654278	-1.30898	-1.11368		-1.51832	93.7281	75.2462		83.3187	16.1555	16.9706		11	64.5999	63.5443		64.3048
28	0.999642	0.909336			0.0838127	-0.00910366			132.317	157.622			63.1348	71.5612			104.265	116.254
29	0.869293	0.838199	0.752829	0.686199	-0.490756	-0.698276	-1.02264	-1.2028	168.46	163.245	121.277	110.05	56.8859	49.6588	27.4591	20.8567	90.7716	83.7184	77.7685	81.7165
30	0.808981	0.785779	0.823687	0.776025	-0.675877	-0.815203	-0.67822	-0.895169	109.681	113.671	111.682	105.175	30	28.6531	31.4006	24.5153	86.6635	81.3823	86.0659	80.0334
31	0.793152	0.794755	0.379162		-0.853585	-0.891087	-7		144.212	122.683	87.3441		38.7169	30	0		124.589	97.2178	60.2183
32	0.805427	0.758625			-0.674567	-0.851572			132.116	108.563			39.8246	29.0861			91.0209	91.7135
33	0.584961	0.567281	0.971831	0.758525	-2.5171	-3.27979	-0.119793	-0.927295	85.1405	80.6264	107.1	96.2601	5	2.23607	54	21.9545	56.839	58.4608	70.4084	79.4978
		Note: The highlighted rows are the participants included in the analysis.

## Sheet: Behavioral
Sr No	JHFT (Affected)														Total pre training	Total Post training	NHPT (Affected)
	Writing		Card turning		Small objects		Simulated feeding		Checkers		Large Light		Large Heavy				Pre			Post
	Pre-training	Post-training	Pre-training	Post-training	Pre-training	Post-training	Pre-training	Post-training	Pre-training	Post-training	Pre-training	Post-training	Pre-training	Post-training			Trial 1	Trial 2	Pre-training	Trial 1	Trial 2	Post-training
1	--	--	18.03	12.12	75.29	25.61	111	43.1	23.84	16.19	19.69	16.09	45.35	13.47	293.2	126.58						--
2	77	46.31	9.03	6.72	19.56	15.22	63.43	19.5	10.53	5.32	6.25	4.87	4.84	4.43	190.64	102.37	76	103	89.5	55.12	60	57.56
3	151.09	129.56	25.22	31.6	49.5	33.5	60.25	44.62	30.56	20.56	18.1	17.63	15.41	16.45	350.13	293.92	145.78	--	145.78	82.87	72.1	77.485
4	47.53	32.81	7.78	4.16	15.06	9.25	14.68	16.06	5.91	4.03	3.94	5.22	4	4.41	98.9	75.94	61	40.91	50.955	50.35	41.32	45.835
4	49.22	54.22	14.56	21.53	27.94	33.28	27	25	14.93	11.68	10.31	19.12	15.53	28.81	159.49	193.64	163	139	151	191	150	170.5
5	62	40.97	19	9.06	43.6	40.25	17.31	36.41	16.31	15.53	7.72	6.47	6.69	5.88	172.63	154.57	192	268	230	173	165	169
6	37.82	36.82	26.22	22.19	67	57.44	24.63	17.46	24.06	18.91	41.79	17.94	14.31	13.81	235.83	184.57	260.71	270.81	265.76	151.31	144.44	147.875
7	105	78	7.5	11.22	25	16.84	113.69	50.72	12.69	12.72	6.91	7.32	7.56	6.78	278.35	183.6	154.59	118.88	136.735	90.53	92.85	91.69
8	231.15	112.03	16.97	13.63	45	30.75	109.47	44.34	18.35	18.91	11.03	11.41	12.47	12.21	444.44	243.28	279.6	172.53	226.065	135	84.35	109.675
9	72	64.12	14.25	9.53	29.65	23.44	22.88	18.09	15.18	7.31	7.88	7.4	9.04	11.53	170.88	141.42	133.54	153	143.27	98.54	107.91	103.225
10	398	285	20.62	21.81	34.9	28.72	143	40.82	42.28	14.41	17.22	17.84	16.97	16.87	672.99	425.47	214	155	184.5	172.81	123.81	148.31
11	97.66	85.44	18.06	14.47	34.35	34.37	49.72	27.15	18.31	14.94	13.47	12.63	12.06	11.5	243.63	200.5	107	138	122.5	126	101	113.5
12	71.53	77.25	8.66	9.63	19.59	22.12	18.85	19.41	9.85	8.79	6.16	6.53	8.31	9.62	142.95	153.35	75.78	82.43	79.105	71.97	68.03	70
13	102.5	58.18	21.16	29	75.88	68.5	47.06	50.03	58.1	59.59	34.06	20.66	21.06	20.84	359.82	306.8	313.28	297.81	305.545	151.71	129.93	140.82
14	134	57.5	14.81	12.63	41.81	36.69	26.03	45	11.16	14.25	13.9	12.41	16.07	18.03	257.78	196.51	134.12	92.22	113.17	99.35	101.34	100.345
15	128	86.75	14.47	10.46	37.35	33.5	54.21	40.56	11.75	22.31	11.06	8.59	21.15	18.19	277.99	220.36	213.33	151.09	182.21	163.28	112.59	137.935
16	57.03	98.94	21.37	15.85	148.71	77.75	43.75	29.41	24.93	15.5	9.56	7.75	9.1	8.47	314.45	253.67	97.6	82.5	90.05	114.72	103.41	109.065
17	107.28	121.28	15.5	20.41	34.81	32.66	44.72	39.13	15.94	22.93	9.45	8.37	11.82	10.9	239.52	255.68	180.82	112.91	146.865	99.06	107.43	103.245
18	195	213.65	20.65	20.66	87.69	71.72	84.03	55.97	50.06	43.53	27.6	21.81	24.88	26.93	489.91	454.27	168.94	150.03	159.485	212.82	126.22	169.52
19	47.75	51.03	16.5	10.65	45.66	30.81	17.04	17.03	21.09	24.35	6.59	6.12	6	5.63	160.63	145.62	156.37	88.5	122.435	205.22	131.56	168.39
20	56.56	65.31	26.54	17.47	115.75	113.78	55.25	73.78	17.47	38.87	10.75	6.69	9.59	6.38	291.91	322.28	127.41	141	134.205	178.12	190.13	184.125
21	116.78	86.78	8.09	13.66	25.07	25.28	16.72	58.69	15.18	10.09	11.56	9.75	22.19	12.94	215.59	217.19	68.56	75.46	72.01	57.63	55.67	56.65
22	227.75	--	15.94	12.34	26.22	34.04	82.03	53.75	20	14.03	10.85	18.5	22.1	14.06	177.14	146.72	133.88	90.19	112.035	108.03	95.16	101.595
23	--	--	88.13	29.63	102.91	123	46.13	44.81	100.57	96	46.91	50.22	--	54.31	384.65	343.66	--	--	--	--	--	--
24	--	--	--	29.68	--	--	--	--	--	16.1	11.44	--	16.81	--			--	--	--	--	--	--
25	153.44	131.69	7.72	6.75	12.25	17.96	13.06	23.62	4.4	5.75	5.22	5.75	7.13	7.16	49.78	66.99	34.72	32.69	33.705	38.59	41.51	40.05
26	--	--	32.25	26.46	29.31	55.81	--	--	17.09	34.59	28.5	22.53	--	--	#VALUE!	#VALUE!	--	--	#DIV/0!	--	--	#DIV/0!
27	90.38	68.9	14.15	12.63	44.5	33.55	46.91	52.94	25.16	12.33	12.82	26.37	8.65	13.94	242.57	220.66	80.15	100.28	90.215	63.47	71.44	67.455
28	304.96	148.31	30.25	20.06	39.09	32.22	54.72	38.25	38.69	23.56	25.16	13.5	23.19	16.47	516.06	292.37	186.97	130.84	158.905	143.65	102.5	123.075
29	52.18	61.56	6.18	6.03	10.5	11.06	16.25	14.66	3.87	3.97	4.34	4.72	5.37	5.43	98.69	107.43	59.59	66.93	63.26	44.68	37.6	41.14
30	66.72	58.1	9.09	10	18.87	17.69	26.47	16.16	5.19	49.94	5.41	5.41	5.72	5.72	137.47	163.02	102.6	103.97	103.285	75.34	55.53	65.435
31	141	159.37	14.1	9.28	48.5	34.88	95.28	51.25	11.57	11.47	19.12	12.16	15	15.31	344.57	293.72	177.15	153.22	165.185	143.78	132.41	138.095
32	322.04	--	18.28	19.66	28.25	27.31	86.91	36.43	16.82	10.25	16.94	10.72	63.03	20.81	552.27	#VALUE!	149.53	134.94	142.235	70	81.87	75.935
	Note: The highlighted rows are the participants included in the analysis.
